# Supplementary material for: Airway Delivery of Hydrogel-Encapsulated Niclosamide for the Treatment of Inflammatory Airway Disease
Source: Int J Mol Sci. 2022 Jan 19;23(3):1085. doi: 10.3390/ijms23031085 (PMC8835663; doi:10.3390/ijms23031085)
Supplement: Supplementary file 1 [file ijms-23-01085-s001.zip]

Archive with 1 entries (1 files):
- ijms-1510715-supplementary.pdf
